# Supplementary material for: Endothelial TDP-43 controls sprouting angiogenesis and vascular barrier integrity, and its deletion triggers neuroinflammation
Source: JCI Insight. 2024 Feb 1;9(5):e177819. doi: 10.1172/jci.insight.177819 (PMC11143933; doi:10.1172/jci.insight.177819)
Supplement: Supporting data values [file jciinsight-9-177819-s070.xlsx]

## Sheet: Figure 1
	Radial outgrowth (% vs Ctrl)
		Relative %			Relative %
	Ctrl 1	115.068		KO 1	83.5056
	Ctrl 2	94.4255		KO 2	75.0157
	Ctrl 3	89.3019		KO 3	62.0486
	Ctrl 4	94.6676		KO 4	83.6744
	Ctrl 5	107.046		KO 5	71.8011
	Ctrl 6	98.2882		KO 6	59.3616
	Ctrl 7	101.203		KO 7	63.1986
				KO 8	59.0968
	EC nuclei/field
		Average Erg+ cells/field			Average Erg+ cells/field
	Ctrl 1	108.287		KO 1	70.648
	Ctrl 2	98.1631		KO 2	65.37
	Ctrl 3	99.2555		KO 3	80.1658
	Ctrl 4	94.1613		KO 4	68.1713
	Ctrl 5	94.5507		KO 5	65.2835
	Ctrl 6	105.583		KO 6	69.242
				KO 7	54.0568
	Branch points/field
		Average branch points/field			Average branch points/field
	Ctrl 1	111.083		KO 1	81.9167
	Ctrl 2	99.1667		KO 2	55.7833
	Ctrl 3	112.061		KO 3	82.85
	Ctrl 4	85.6603		KO 4	34.9429
	Ctrl 5	105.917		KO 5	47.1467
	Ctrl 6	103.9		KO 6	47.5167
	Ctrl 7	107.233		KO 7	30.9333
				KO 8	54.3167
	Number of sprouts/field
		Average number of sprouts/field			Average number of sprouts/field
	Ctrl 1	7.8125		KO 1	3.73333
	Ctrl 2	8.4375		KO 2	4.3125
	Ctrl 3	7.8125		KO 3	2.5
	Ctrl 4	7.5		KO 4	5.3125
	Ctrl 5	8.375		KO 5	3.75
				KO 6	3.875
	EC proliferation ratio (vs Ctrl)
		Average % of Ki67+ ECs/field			Average % of Ki67+ ECs/field
	Ctrl 1	1.08331		KO 1	0.931839
	Ctrl 2	1.04469		KO 2	0.691553
	Ctrl 3	1.11772		KO 3	0.611879
	Ctrl 4	0.779245		KO 4	0.728166
	Ctrl 5	0.975035		KO 5	1.01567
				KO 6	0.75046

## Sheet: Figure 2
	TDP-43 expression (% vs Ctrl siRNA)
		siRNA Scr	siTDP-43 #1	siTDP-43 #2
	Experiment 1	93.6898	20.7121	36.7788
	Experiment 2	100.2	26.9828	18.1376
	Experiment 3	110.073	21.3009	26.8556
	Experiment 4	102.885	20.8273	27.2554
	Celular elongation index
		siRNA Scr	siTDP-43 #1	siTDP-43 #2
	Experiment 1	2.96296	1.70558	1.72494
	Experiment 2	2.55962	1.87454	1.72921
	Experiment 3	2.69057	1.79648	1.72707

## Sheet: Figure 3
	EC area/field (%) - Superifical vascular plexus
		Average EC area/field			Average EC area/field
	Ctrl 1	31.9963		KO 1	52.764
	Ctrl 2	30.8523		KO 2	66.3963
	Ctrl 3	26.7338		KO 3	56.8496
	EC area/field (%) - Deep vascular plexus
		Average EC area/field			Average EC area/field
	Ctrl 1	31.935		KO 1	14.1175
	Ctrl 2	30.8825		KO 2	18.3056
	Ctrl 3	35.5994		KO 3	12.6757
	Branch points/field - Superifical vascular plexus
		Average branch points/field			Average branch points/field
	Ctrl 1	62.9167		KO 1	97.1875
	Ctrl 2	58.8125		KO 2	79.9375
	Ctrl 3	67.75		KO 3	122.625
	Ctrl 4	64.7857		KO 4	83.125
	Ctrl 5	64.4167		KO 5	115.688
	Ctrl 6	63.75		KO 6	109.102
				KO 7	82.8842
	Branch points/field - Deep vascular plexus
		Average branch points/field			Average branch points/field
	Ctrl 1	166.833		KO 1	63.9375
	Ctrl 2	178		KO 2	18.8125
	Ctrl 3	186.062		KO 3	82.875
	Ctrl 4	185.179		KO 4	12.625
	Ctrl 5	168.596		KO 5	54.4062
	Ctrl 6	177.065		KO 6	47.0076
				KO 7	74.927
	Vertical sprouts/field
		Average vertical sprouts/field			Average vertical sprouts/field
	Ctrl 1	47.8033		KO 1	16.1
	Ctrl 2	43.5833		KO 2	25.7692
	Ctrl 3	55		KO 3	25.2727
	Capillary vessel diameter (μm)
		Average capillary vessel diameter (μm)			Average capillary vessel diameter (μm)
	Ctrl 1	6.02572		KO 1	13.3257
	Ctrl 2	5.6406		KO 2	11.8221
	Ctrl 3	5.60037		KO 3	12.7677

## Sheet: Figure 4
	Junctional length
		Average % of continuous junctions/field				Average % of discontinuous junctions/field
		Experiment 1	Experiment 2	Experiment 3	Experiment 4	Experiment 1	Experiment 2	Experiment 3	Experiment 4
	siRNA Scr	47.7448	42.67	47.965	55	52.2552	57.3319	52.035	45
	siTDP-43 #1	19.4403	17.2019	28.6977	15.285	80.5597	82.8	71.3023	84.715
	siTDP-43 #2	6.38515	14.92	29.9944	16.7615	93.6149	85.0775	70.0056	83.2385

## Sheet: Figure 5
	Plvap (a.u)/field
		Average Plvap (a.u)/field			Average Plvap (a.u)/field
	Ctrl 1	1.4316		KO 1	4.83351
	Ctrl 2	0.827854		KO 2	2.17179
	Ctrl 3	1.15306		KO 3	2.34146
	Ctrl 4	0.587487		KO 4	4.25309

## Sheet: Figure 6
	Branch points/field
		Average branch points/field			Average branch points/field
	Ctrl 1	22.83		KO 1	17
	Ctrl 2	22.5		KO 2	17.67
	Ctrl 3	21.75		KO 3	16.4
	Vessel diameter (μm)
		Average vessel diameter (μm)			Average vessel diameter (μm)
	Ctrl 1	4.8		KO 1	8.16
	Ctrl 2	5.1		KO 2	7.59
	Ctrl 3	4.93		KO 3	8.6
	% of apoptotic EC/field
		Average % of CvCasp3+ ECs/field			Average % of CvCasp3+ ECs/field
	Ctrl 1	0.171936		KO 1	7.65372
	Ctrl 2	0.357902		KO 2	6.46866
	Ctrl 3	0.576407		KO 3	4.63732

## Sheet: Figure 7
	β-catenin + EC nuclei/EC nuclei (% vs Ctrl)
		Average % of bCatenin + ECs nuclei			Average % of bCatenin + ECs nuclei
	Ctrl 1	57.4359		KO 1	44.0476
	Ctrl 2	59.0244		KO 2	46.1929
	Ctrl 3	60.9244		KO 3	46.7337
	Ctrl 4	65.0558		KO 4	48.7685
	Genes regulated by β-catenin signaling
	Normalized DESeq2 counts
		Control			KO
	Apcdd1	33074	35867	31437	20016	12411	10695
	Tfrc	133401	96805	136420	58641	40415	24140
	Spock2	46915	42625	38811	20093	17429	13298
	Ttyh2	45989	35127	37206	17258	14943	10876
	Blood-CNS barrier related genes
	Normalized DESeq2 counts
		Control			KO
	Car4	151124	150292	135839	85345	60825	41872
	Slco1c1	171021	174648	191515	131440	64073	54657
	Bsg	492894	453180	442634	299680	208104	159089
	Pltp	230718	204102	178638	111041	74438	47494
	Ramp2	59427	59739	53082	39077	20920	16074
	Angpt2 (a.u)/field
		Average Angpt2 (a.u)/field			Average Angpt2 (a.u)/field
	Ctrl 1	0.679499		KO 1	2.71507
	Ctrl 2	0.764437		KO 2	4.77114
	Ctrl 3	1.20377		KO 3	5.48872
	Ctrl 4	0.89356		KO 4	4.74811
	Ctrl 5	1.12717		KO 5	2.15505
	Ctrl 6	1.33157		KO 6	5.36718
	Icam-1 (a.u)/field
		Average Icam-1 (a.u)/field			Average Icam-1 (a.u)/field
	Ctrl 1	1.01903		KO 1	2.16592
	Ctrl 2	0.822058		KO 2	1.75889
	Ctrl 3	1.15892		KO 3	1.75126

## Sheet: Figure 8
	Iba1 (a.u)/field - Spinal cord
		Average Iba1 (a.u)/field			Average Iba1 (a.u)/field
	Ctrl 1	1.00109		KO 1	1.53278
	Ctrl 2	1.00109		KO 2	1.58376
	Ctrl 3	0.997823		KO 3	1.40372
	Iba1 + cells/field - Spinal cord
		Average Iba1 + cells/field			Average Iba1 + cells/field
	Ctrl 1	23.43		KO 1	28.57
	Ctrl 2	23		KO 2	33
	Ctrl 3	25		KO 3	31
	Iba1 (a.u)/field - Brain (Thalamus)
		Average Iba1 (a.u)/field			Average Iba1 (a.u)/field
	Ctrl 1	1		KO 1	3.04088
	Ctrl 2	1.13807		KO 2	2.65029
	Ctrl 3	0.86193		KO 3	1.55395
	Ctrl 4	1.01818		KO 4	2.66834
	Iba1 + cells/field - Brain (Thalamus)
		Average Iba1 + cells/field			Average Iba1 + cells/field
	Ctrl 1	40		KO 1	79
	Ctrl 2	37		KO 2	61
	Ctrl 3	33		KO 3	60
	Ctrl 4	38		KO 4	69

## Sheet: Supp. fig. 1
	Survival curve - postnatal				Survival curve - adult
	Days after tamoxifen administration	Control	KO		Days after tamoxifen administration	Control	KO
	21	0			100	0
	21	0			100	0
	21	0			100	0
	21	0			100	0
	11	1			100	0
	21	0			100	0
	21	0			100	0
	21	0			100	0
	21	0			22		1
	21	0			22		1
	21	0			21		1
	21	0			19		1
	21	0			20		1
	21	0			21		1
	21	0			21		1
	11		1		21		1
	11		1
	11		1
	12		1
	12		1
	14		1
	15		1
	17		1
	21		0
	11		1
	11		1
	11		1
	12		1
	12		1
	21		0
	13		1

## Sheet: Supp. fig. 6
	Normalized DESeq2 counts
	ECs					Vascular mural cells				Fibroblasts				Neurons				Astrocytes				Microglia/Macrophages				OLs
	Pecam1	Cldn5	Kdr	Flt1	vWF	Pdgfrb	Cspg4	Acta2	Des	Pdgfra	Col1a1	Wif1	Lama1	Rbfox3	Map2	Nefl	Mapt	Gfap	Aldh1l1	Aldoc	Aqp4	Aif1	Cd68	Adgre1	Cd163	Olig1	Olig2
	67401	341368	45867	87259	18331	708	359	2010	0	214	296	0	615	2	0	122	83	292	7	455	78	0	3	0	1	183	10
	48912	253723	37026	73466	17984	0	520	4020	0	0	0	0	313	0	396	0	0	939	0	68	0	0	0	0	0	311	278
	49814	231096	37324	81337	23392	876	276	3274	171	195	196	0	505	0	0	12	227	2	121	917	111	0	56	0	0	219	46
	73175	235888	39421	59313	22556	681	819	3454	0	0	543	0	228	42	0	0	55	1134	0	75	0	0	50	0	0	0	0
	47544	202387	24197	36589	11698	1595	590	2559	73	0	463	2	334	16	0	0	7	106	7	0	0	28	1	0	62	5	0
	31090	140039	19381	28650	12105	826	0	457	0	0	57	0	348	50	0	0	0	0	0	180	0	0	5	0	0	0	21
	Tardbp
		Normalized DESeq2 counts			Normalized DESeq2 counts
	Ctrl 1	2372		KO 1	1295
	Ctrl 2	2564		KO 2	503
	Ctrl 3	2550		KO 3	305

[truncated: 1 more sheets: Supp. fig. 7]
